# Supplementary material for: On-Chip Glucose Detection Based on Glucose Oxidase Immobilized on a Platinum-Modified, Gold Microband Electrode
Source: Biosensors (Basel). 2021 Jul 25;11(8):249. doi: 10.3390/bios11080249 (PMC8392376; doi:10.3390/bios11080249)
Supplement: Supplementary file 1 [file biosensors-11-00249-s001.zip]

Archive with 1 entries (1 files):
- biosensors-1233080-supplementary.pdf
